# Supplementary material for: Assessing Genetic Variability and Population Structure of Alnus glutinosa (Black Alder) in Kazakhstan Using SSR Markers
Source: Plants (Basel). 2024 Oct 30;13(21):3032. doi: 10.3390/plants13213032 (PMC11548218; doi:10.3390/plants13213032)
Supplement: Supplementary file 1 [file plants-13-03032-s001.zip]

Archive with 1 entries (1 files):
- plants-3201369-supplementary.pdf
